# Supplementary material for: Three-dimensional electroanatomical mapping guidelines for the selection of pacing site to achieve cardiac resynchronization therapy
Source: Front Cardiovasc Med. 2022 Sep 30;9:843969. doi: 10.3389/fcvm.2022.843969 (PMC9562822; doi:10.3389/fcvm.2022.843969)
Supplement: Supplementary file 4 [file Table_1.XLSX]

## Sheet: rawdata
Name	Sex	Age	CRT type	left ventricular electrode	mapping	HR	PR interval	Preoperative QRS width	notch width	Postoperative QRS width	LVAT ms	ACEI/ARB	βblocker	spironolactone	ARNI	diagnosis	atrial fibrillation	myocardial infarction history	NYHA class	Left atrial diameter	Left ventricular end diastolic diameter	LVEF %	Interventricular septal thickness	AVVTI	TS-SD	IVMD	EA interval	RR interval	EA/RR	Left atrial diameter	Left ventricular end diastolic diameter	LVEF %	Interventricular septal thickness	AVVTI	TS-SD	IVMD	EA interval	RR interval	EA/RR	Left atrial diameter	Left ventricular end diastolic diameter	LVEF %	Interventricular septal thickness	AVVTI	TS-SD	IVMD	EA interval	RR interval	EA/RR
陈家元	1	57	two-chamber	Lateral veins	1	51	170	178	56	148	62	1	1	1	0	DCM	0	0	Ⅲ	32	68	34	10	24.9	92	97	392	1176	0.33	28	64	43	11	29	69	59	254	923	0.27	28	59	47	10.5	27	61	74	291	709	0.41
蒋先辉	1	54	CRT-D	Lateral veins	0	60	148	132	23	123	75	0	1	0	0	DCM	1	0	Ⅳ	53	78	27	11	15	177	100	210	913	0.23	50	75	29	11	17	165	89	230	900	0.26	49	72	33	10	21	155	78	258	888	0.29
杨宝华	1	65	CRT-D	Lateral veins	0	87	125	174	63	132	77	1	1	1	0	DCM	1	0	Ⅲ	46	68	15	14	16	128	19	124	653	0.19	45	67	16	13	17.8	114	47	184	801	0.23	43	64	21	13	21	88	26	255	823	0.31
缪志安	1	61	CRT-D	Lateral veins	0	63	198	132	46	131	65	0	0	0	0	DCM	0	0	Ⅳ	37	71	27	10	13	165	77	188	626	0.3	34	70	27	10	15	144	68	257	952	0.27	33	68	29	10	19	132	65	236	738	0.32
杨开华	1	65	CRT-D	Lateral veins	1	62	240	110	0	131	48	0	1	1	0	DCM	0	0	Ⅳ	48	56	37	14							46	55	42	15							44	55	51	16
宋丽华	2	50	CRT-D	Lateral veins	0	71	123	154	26	124	71	0	1	0	0	DCM	1	0	Ⅲ	42	67	22	10							40	66	24	9							39	62	28	9
李东	1	23	CRT-D	Lateral veins	0	92	171	147	21	127	61	1	1	1	0	DCM	0	0	Ⅰ	44	62	29	7	14.7	133	4	148	652	0.23	32	62	33	8	15.7	105	86	155	645	0.24	32	60	38	9	19	82	13	210	884	0.23
周升庆	1	35	CRT-D	Lateral veins	1	103	180	163	39	144	60	1	1	1	0	DCM	0	0	Ⅰ	48	66	31	7	20	188	58	155	577	0.27	44	60	37	7	23	177	53	168	782	0.22	42	58	42	6	28	165	44	189	590	0.32
刘光祥	1	72	CRT-D	Lateral veins	0	86	182	186	37	140	75	1	1	1	0	DCM	0	0	Ⅱ	43	78	22	10	18	88	56	211	697	0.3	36	85	22	9	22	101	67	220	667	0.33	37	89	24	8	28	89	64	230	658	0.35
李凤琼	2	63	CRT-D	Lateral veins	0	53	144	176	48	110	73	1	1	1	0	DCM	0	0	Ⅱ	30	60	29	8	16	185	62	178	857	0.21	39	68	26	7	18.7	147	37	277	752	0.37	36	68	25	8	29	165	37	166	877	0.19
岩挖	1	66	CRT-D	Lateral veins	0	55	164	206	45	120	69	0	0	0	0	DCM	0	0	Ⅱ	37	62	23	11	18	203	103	180	1090	0.17	35	60	25	10	21	188	89	199	1060	0.19	34	64	24	11	24	177	87	203	998	0.2
杨美华	2	54	CRT-D	Lateral veins	0	88	182	130	29	129	81	1	0	1	0	DCM	0	0	Ⅲ	32	74	16	7	13	78	31	113	845	0.13	35	78	18	7	15	102	32	179	813	0.22	30	82	15	9	22	84	4	156	578	0.27
范桂华	1	68	CRT-D	Lateral veins	1	54	216	198	43	132	56	1	1	1	0	Alcoholic cardiomyopathy	0	0	Ⅲ	61	78	18	10	22	118	88	285	1110	0.25	46	72	31	13	24	106	77	267	890	0.3	49	74	44	10	26	98	67	279	845	0.33
小木	2	54	CRT-P	Lateral veins	1	60	207	210	75	142	102	0	1	1	1	DCM	0	0	Ⅲ	34	70	34	8	26	126	97	337	897	0.49	32	67	23	10	32	88	55	517	1130	0.46	32	65	30	9	32	85	53	379	842	0.45
马文初	1	71	CRT-D	Lateral veins	1	76	153	176	47	152	66	0	1	1	1	DCM	0	0	Ⅲ	40	80	31	10	22	168	28	314	766	0.41	35	76	36	13	24.2	144	24	169	845	0.2	34	73	39	12	24	152	17	225	806	0.31
高荣	1	48	CRT-P	Lateral veins	1	74	179	149	32	128	78	1	1	1	0	DCM	0	0	Ⅱ	63	88	26	8							63	85	28	8
陈俊辉	1	81	CRT-D	Lateral veins	0	78	170	210	39	170	65	0	0	0	0	DCM	0	0	Ⅱ	30	60	29	8	16	185	62	178	857	0.21	28	58	32	8	19	172	58	201	839	0.24	28	48	31	8	18	189	49	251	811	0.31
王君一	1	71	CRT-D	Lateral veins	0	56	148	176	37	132	82	0	1	1	0	DCM	0	0	Ⅱ	37	62	23	11	18	203	103	180	1090	0.17	34	58	30	11	24	188	89	204	1021	0.2	34	56	32	11	24	192	92	246	983	0.25
李前	1	68	CRT-P	Lateral veins	0	68	125	149	48	121	88	0	1	0	0	DCM	0	0	Ⅲ	32	74	16	7	13	78	31	113	845	0.13	30	58	28	8	18	75	29	121	806	0.15	29	56	28	8	19	74	19	194	810	0.24
邹谷	1	57	CRT-D	Lateral veins	0	67	198	165	45	145	48	1	1	1	0	DCM	0	0	Ⅲ	61	78	18	10	22	118	88	285	1110	0.25	45	54	28	10	25	115	87	287	1025	0.28	45	52	29	10	25	111	78	283	1010	0.28
邹庆	2	69	CRT-P	Lateral veins	1	89	240	168	29	150	64	1	1	1	0	DCM	0	0	Ⅲ	34	70	34	8	25	126	97	337	897	0.49	33	56	40	9	27	119	100	364	810	0.45	33	52	42	10	28	101	95	333	775	0.43
邹野	2	69	CRT-D	Lateral veins	1	70	123	183	43	169	82	1	1	1	0	DCM	0	0	Ⅲ	40	80	31	10	22	168	28	314	766	0.41	25	70	33	10	28	165	35	271	677	0.4	25	67	33	10	31	172	47	282	672	0.42
赖开元	2	77	CRT-D	Lateral veins	0	120	171	172	75	152	91	1	1	1	0	DCM	0	0	Ⅱ	63	88	26	8	10	90	69	258	718	0.36	50	72	28	8	17	87	75	255	729	0.35	48	65	31	9	18	89	75	268	702	0.37
刘锡联	1	77	CRT-P	Lateral veins	1	67	180	166	47	128	64	0	0	0	0	DCM	0	0	Ⅲ	46	60	34	10	26	132	77	233	728	0.32	43	55	36	11	31	129	67	279	775	0.36	43	52	36	11	32	130	64	214	670	0.32
王志勤	2	84	CRT-D	Lateral veins	0	78	182	165	32	152	82	1	0	1	0	DCM	0	1	Ⅱ	36	63	26	10	21	144	68	240	857	0.28	32	56	39	10	28	139	58	203	810	0.25	32	51	39	10	29	132	45	215	740	0.29
李俊	1	71	CRT-D	Lateral veins	1	91	144	147	38	139	87	1	1	1	0	Alcoholic cardiomyopathy	0	0	Ⅳ	38	60	35	10	12	153	89	205	618	0.33	32	53	37	10	17	148	77	192	601	0.32	32	50	37	11	19	142	68	173	561	0.31
黄照哲	1	57	CRT-D	Lateral veins	1	50	164	146	39	128	57	0	1	1	1	DCM	0	1	Ⅱ	48	58	37	12	17	163	47	314	821	0.38	43	51	38	13	24	152	35	349	851	0.41	43	48	37	13	21	150	23	361	840	0.43
林奕华	1	66	CRT-D	Lateral veins	1	65	182	223	54	170	125	0	1	1	1	DCM	0	0	Ⅱ	39	71	38	8	16	151	31	211	882	0.24	37	60	41	8	18	142	31	191	765	0.25	37	58	41	8	17	141	25	227	810	0.28
李文珍	2	64	CRT-D	Lateral veins	0	95	216	148	61	142	62	1	1	1	0	DCM	0	0	Ⅲ	35	70	31	8	15	148	69	127	789	0.16	35	54	33	8	17	139	67	142	677	0.21	35	52	35	8	19	121	71	181	672	0.27
王有仁	1	72	CRT-D	Left bundle branch	1	65	156	165	38	136	87	1	1	1	0	DCM	0	0	Ⅲ	46	60	34	10	27	132	77	233	728	0.32	39	63	35	9	29	128	68	245	700	0.35	36	63	42	8	33	105	58	238	661	0.36
木诚	1	74	CRT-D	Left bundle branch	0	72	331	168	39	152	113	1	1	1	0	ischemic cardiomyopathy	0	1	Ⅱ	36	63	26	10	23	144	68	240	857	0.28	46	65	28	6	25	132	65	239	796	0.3	47	66	28	8	29	122	60	255	750	0.34
黄乜奉	2	50	two-chamber	Left bundle branch	1	97	155	183	54	125	65	1	1	1	0	DCM	0	0	Ⅳ	38	60	35	10	17	153	89	205	618	0.33	34	57	35	11	21	143	77	286	841	0.34	34	55	36	11	28	125	67	300	850	0.35
何凤华	1	80	two-chamber	Left bundle branch	1	61	196	172	61	38	82	1	1	1	0	ischemic cardiomyopathy	0	1	Ⅱ	48	58	37	12	20	163	47	314	821	0.38	47	55	38	12	17	188	71	277	629	0.44	45	53	39	11	23	160	60	311	691	0.45
赵景学	1	54	CRT-D	Left bundle branch	1	68	168	166	47	141	88	1	1	1	0	DCM	0	0	Ⅱ	39	71	38	8	17.6	151	31	211	882	0.24	38	72	30	9	20	124	29	174	672	0.26	41	76	40	8	22	93	19	201	648	0.31
刘选太	1	65	CRT-D	Left bundle branch	1	108	168	165	45	111	48	0	1	0	0	DCM	0	0	Ⅲ	35	70	31	8	18	148	69	127	789	0.16	30	44	52	9	17	144	57	155	827	0.18	32	51	55	10	15	123	51	83	683	0.12
杨玉梅	2	56	CRT-D	Left bundle branch	1	57	180	147	51	114	64	0	1	1	1	DCM	0	0	Ⅲ	43	56	30	8	13.4	145	35	251	923	0.27	41	54	30	7	17.6	182	9	171	610	0.28	38	52	32	8	27	101	17	228	651	0.35
方龙保	1	45	CRT-D	Left bundle branch	0	75	234	146	42	168	85	1	1	1	1	DCM	1	0	Ⅱ	53	90	20	9	18.8	114	56	152	800	0.19	55	86	23	9	21	110	39	179	778	0.23	52	82	25	9	22	91	44	207	714	0.29
毕光得	1	69	two-chamber	Left bundle branch	0	69	134	223	70	143	91	1	1	1	0	Noncompaction of ventricular myocardium	0	0	Ⅱ	35	87	23	9	16	221	117	177	681	0.26	35	87	23	9	19	177	83	125	735	0.17	39	71	31	13	22	152	62	178	932	0.2
赵家珍	2	81	CRT-D	Left bundle branch	1	79	268	148	50	133	64	1	1	1	0	Hypertensive cardiomyopathy	1	0	Ⅲ	41	55	43	15	28	175	69	175	759	0.23	40	53	47	14	30	159	33	218	727	0.3	38	50	51	14	33	127	34	202	577	0.35
韦应才	1	71	CRT-D	Left bundle branch	0	101	144	130	21	125	82	1	1	1	1	DCM	0	0	Ⅳ	48	77	21	8	16	135	14	129	416	0.31	44	74	23	8	19	101	29	177	610	0.29	42	72	25	7	20	117	10	153	414	0.37
孙阳芝	2	68	CRT-D	Left bundle branch	0	86	169	168	42	120	87	1	1	1	0	DCM	0	0	Ⅰ	42	68	27	8							40	66	29	9							38	65	29	9
王建林	1	57	CRT-D	Left bundle branch	1	148		129	47	117	54	1	1	1	0	DCM	1	1	Ⅲ	55	69	23	7							52	65	27	8							50	60	33	9
张瑛	2	69	CRT-D	Left bundle branch	0	85	156	195	59	174	125	0	1	0	0	DCM	0	0	Ⅲ	38	72	26	10	14	152	89	176	838	0.21	37	70	27	11	17	133	71	220	647	0.34	35	67	28	11	22	86	59	245	612	0.4
尹华兰	2	69	two-chamber	Left bundle branch	1	71	104	168	43	110	62	1	1	1	0	DCM	0	1	Ⅳ	46	62	35	10	34.4	161	51	383	941	0.41	46	60	45	9	37	173	44	413	909	0.45	46	58	55	7	38	206	32	526	1006	0.52
方九贤	1	77	CRT-D	Left bundle branch	1	67	261	178	50	88	78	0	1	1	1	Hypertensive cardiomyopathy	0	0	Ⅳ	44	66	30	11	8.5	112	57	134	788	0.17	45	66	31	11	11.9	129	63	253	973	0.26	46	64	32	10	16	69	45	225	938	0.24
杨德永	1	77	CRT-D	Left bundle branch	1	94	156	168	69	116	73	0	1	1	0	DCM	0	0	Ⅲ	37	57	28	9	11	131	77	243	987	0.25	35	55	30	9	13	123	65	255	966	0.26	34	54	35	10	14	102	57	271	890	0.3
冯庆云	1	84	CRT-D	Left bundle branch	1	76	191	154	56	149	64	0	1	1	1	ischemic cardiomyopathy	0	1	Ⅲ	40	63	32	10	10	143	71	233	867	0.27	38	60	35	10	11	120	57	228	882	0.25	37	62	33	10	13	101	52	234	870	0.27
封光辉	1	71	CRT-D	Left bundle branch	1	91	157	152	48	134	59	0	1	0	1	ischemic cardiomyopathy	0	1	Ⅳ	28	64	28	7							29	60	35	9							30	59	39	10
胥国会	2	57	two-chamber	Left bundle branch	1	80	166	180	68	122	87	1	1	1	0	DCM	0	0	Ⅲ	37	60	51	11	24	187	5	217	909	0.24	36	67	45	9	29	133	5	217	909	0.24	34	64	43	10	29	104	28	503	877	0.57
刘芝珍	2	66	CRT-D	Left bundle branch	1	75	172	168	53	134	59	0	1	1	1	DCM	0	0	Ⅲ	42	60	36	11							35	55	38	10							28	41	45	10
邝家有	1	64	CRT-D	Left bundle branch	0	95	153	162	48	98	68	0	1	1	1	DCM	0	0	Ⅳ	37	60	18	5							35	57	23	5							33	55	25	5
刘水存	2	54	CRT-D	Left bundle branch	1	98	190	158	60	104	69	0	1	1	1	DCM	0	0	Ⅲ	46	72	37	9	11.5	129	92	291	612	0.21	30	60	55	10	14	107	103	194	776	0.25	28	55	78	12	18	112	47	217	678	0.32
方长志	1	52	CRT-D	Left bundle branch	0	83	158	200	55	126	77	0	1	1	1	Alcoholic cardiomyopathy	0	0	Ⅲ	42	83	35	10	19	144	77	323	780	0.41	42	78	31	10	24	130	25	303	771	0.39	41	74	31	10	27	124	19	374	845	0.44
郭光云	1	66	CRT-D	Left bundle branch	0	99	155	204	62	106	81	0	1	1	1	DCM	0	0	Ⅱ	43	84	32	8							36	78	37	9							35	75	33	9
杨德勇	1	62	CRT-D	Left bundle branch	0	86	192	174	55	128	93	0	1	1	1	DCM	0	0	Ⅱ	40	64	35	9	7	90	69	258	718	0.36	35	59	20	11	14	85	116	279	874	0.31					22	72	27	276	690	0.4
李子金	1	55	two-chamber	Left bundle branch	1	50	154	170	59	142	76	0	1	1	1	DCM	0	0	Ⅱ	35	64	38	10	17	131	3	235	1066	0.22	31	60	41	10	21	104	17	331	973	0.34					27	122	15	272	697	0.39
查云芝	2	55	two-chamber	Left bundle branch	1	65	239	126	46	106	70	0	1	1	0	DCM	0	0	Ⅲ	35	63	10	9	14.9	165	71	171	630	0.27	21	55	44	10	19	121	26	225	937	0.24	24	50	46	10	26.5	137	55	216	720	0.3
赵雨欣	2	54	CRT-P	Left bundle branch	1	68	207	130	47	118	78	1	1	1	0	DCM	0	0	Ⅲ	43	56	30	8	17	145	35	251	923	0.27	42	52	36	8	19	144	29	272	877	0.31	41	52	36	8	21	140	14	281	828	0.34
陈晨瑶	2	52	CRT-D	Left bundle branch	1	77	153	168	45	119	73	1	1	1	0	ischemic cardiomyopathy	1	0	Ⅱ	53	90	20	9	21	114	56	152	800	0.19	45	77	31	10	22	110	54	189	789	0.24	45	67	31	10	25	119	41	213	789	0.27
张明辉	1	66	CRT-D	Left bundle branch	0	103	179	129	51	141	64	1	1	1	0	DCM	0	0	Ⅱ	35	87	23	9	18	221	117	177	681	0.26	33	75	24	9	21	217	110	177	654	0.27	33	60	27	10	19	211	87	184	658	0.28
叶炎博	1	62	CRT-D	Left bundle branch	0	100	156	195	42	145	67	1	1	1	0	ischemic cardiomyopathy	1	0	Ⅲ	41	55	43	15	16	175	69	175	759	0.23	38	54	43	14	16	172	56	181	723	0.25	32	53	43	14	17	171	45	217	679	0.32
王俊生	2	55	CRT-D	Left bundle branch	1	55	331	168	70	124	87	1	1	1	0	DCM	0	0	Ⅳ	48	77	21	8	27	135	14	129	416	0.31	44	64	27	8	28	128	25	155	457	0.34	44	61	27	8	27	118	32	210	501	0.42
王均为	2	78	CRT-D	Left bundle branch	0	54	155	178	50	142	59	0	1	0	0	DCM	0	0	Ⅰ	42	68	27	8	24	92	97	392	1176	0.33	28	62	31	8	25	90	97	333	1008	0.33	28	57	31	8	26	87	78	282	974	0.29
李明穴	2	65	CRT-D	Left bundle branch	0	68	196	168	21	129	68	0	1	1	1	DCM	1	1	Ⅲ	55	69	23	7							34	64	29	7							34	56	31	9
王群会	1	56	CRT-D	Left bundle branch	0	84	168	154	42	132	69	1	1	1	1	DCM	0	0	Ⅲ	38	72	26	10	17	152	89	176	838	0.21	30	62	31	10	19	144	72	190	823	0.23	28	54	33	10	21	138	65	216	771	0.28
李苹	2	74	CRT-D	Left bundle branch	1	62	168	152	47	120	77	1	1	1	0	Noncompaction of ventricular myocardium	0	1	Ⅳ	46	62	35	10	27	161	51	383	941	0.41	45	58	41	12	28	158	47	324	925	0.35	45	53	42	12	29	132	24	315	874	0.36
陈伟	1	76	CRT-D	Left bundle branch	0	76	180	180	57	128	76	1	1	1	0	Hypertensive cardiomyopathy	0	0	Ⅳ	44	66	30	11	23	112	57	134	788	0.17	33	61	34	11	28	110	53	159	756	0.21	33	57	34	11	27	119	45	195	723	0.27
张建设	1	61	CRT-D	Left bundle branch	0	63	234	168	48	132	87	1	1	1	1	DCM	0	0	Ⅳ	37	60	18	5							25	58	22	5							25	53	22	7
钱仁伊	1	63	CRT-D	Left bundle branch	1	58	134	157	38	120	67	1	1	1	0	DCM	0	0	Ⅲ	46	72	37	9	14	129	92	291	612	0.21	50	58	40	9	19	117	85	149	620	0.24	49	51	38	9	21	116	67	162	601	0.27
谢佳蓉	2	59	CRT-D	Left bundle branch	1	100	157	168	67	125	78	1	1	1	0	DCM	0	0	Ⅲ	42	83	35	10	26	144	77	323	780	0.41	43	69	38	11	27	139	70	335	780	0.43	43	57	35	11	28	136	51	309	753	0.41
叶伊	2	79	CRT-D	Left bundle branch	1	84	143	172	54	130	82	0	1	1	1	DCM	0	0	Ⅱ	43	84	32	8	17	128	19	124	653	0.19	32	68	35	8	19	117	31	118	653	0.18	32	60	33	9	21	115	24	161	621	0.26
[truncated: 4 more columns]

## Sheet: 中文版
性别	年龄	CRT类型	CRT方式	标测	HR	PR	术前QRS时限	切迹时限	术后QRS时限	LVAT	ACEI/ARB	β阻剂	螺内酯	ARNI	诊断	房颤	心梗	NYHA	术前左房内径	术前左室收缩末内径	术前LVEF	术前室间隔厚度	术前AVVTI	术前TS-SD	术前IVMD	EA interval	RR interval	术前EA/RR	6左房内径	6左室收缩末内径	6LVEF	6室间隔厚度	6AVVTI	6TS-SD	6IVMD	6EA interval	6RR interval	6EA/RR	12左房内径	12左室收缩末内径	12LVEF	12室间隔厚度	12AVVTI	12TS-SD	12IVMD	12EA interval	12RR interval	12EA/RR	脉宽
1	57	two-chamber	Lateral veins	1	51	170	178	56	148	62	1	1	1	0	DCM	0	0	Ⅲ	32	68	34	10	24.9	92	97	392	1176	0.33	28	64	43	11	29	69	59	254	923	0.27	28	59	47	10.5	27	61	74	291	709	0.41	0.6
1	54	CRT-D	Lateral veins	0	60	148	132	23	123	75	0	1	0	0	DCM	1	0	Ⅳ	53	78	27	11	15	177	100	210	913	0.23	50	75	29	11	17	165	89	230	900	0.26	49	72	33	10	21	155	78	258	888	0.29	0.6
1	65	CRT-D	Lateral veins	0	87	125	174	63	132	77	1	1	1	0	DCM	1	0	Ⅲ	46	68	15	14	16	128	19	124	653	0.19	45	67	16	13	17.8	114	47	184	801	0.23	43	64	21	13	21	88	26	255	823	0.31	0.6
1	61	CRT-D	Lateral veins	0	63	198	132	46	131	65	0	0	0	0	DCM	0	0	Ⅳ	37	71	27	10	13	165	77	188	626	0.3	34	70	27	10	15	144	68	257	952	0.27	33	68	29	10	19	132	65	236	738	0.32	0.6
1	65	CRT-D	Lateral veins	1	62	240	110	0	131	48	0	1	1	0	DCM	0	0	Ⅳ	48	56	37	14							46	55	42	15							44	55	51	16							0.6
2	50	CRT-D	Lateral veins	0	71	123	154	26	124	71	0	1	0	0	DCM	1	0	Ⅲ	42	67	22	10							40	66	24	9							39	62	28	9							0.6
1	23	CRT-D	Lateral veins	0	92	171	147	21	127	61	1	1	1	0	DCM	0	0	Ⅰ	44	62	29	7	14.7	133	4	148	652	0.23	32	62	33	8	15.7	105	86	155	645	0.24	32	60	38	9	19	82	13	210	884	0.23	0.6
1	35	CRT-D	Lateral veins	1	103	180	163	39	144	60	1	1	1	0	DCM	0	0	Ⅰ	48	66	31	7	20	188	58	155	577	0.27	44	60	37	7	23	177	53	168	782	0.22	42	58	42	6	28	165	44	189	590	0.32	0.6
1	72	CRT-D	Lateral veins	0	86	182	186	37	140	75	1	1	1	0	DCM	0	0	Ⅱ	43	78	22	10	18	88	56	211	697	0.3	36	85	22	9	22	101	67	220	667	0.33	37	89	24	8	28	89	64	230	658	0.35	0.6
2	63	CRT-D	Lateral veins	0	53	144	176	48	110	73	1	1	1	0	DCM	0	0	Ⅱ	30	60	29	8	16	185	62	178	857	0.21	39	68	26	7	18.7	147	37	277	752	0.37	36	68	25	8	29	165	37	166	877	0.19	0.5
1	66	CRT-D	Lateral veins	0	55	164	206	45	120	69	0	0	0	0	DCM	0	0	Ⅱ	37	62	23	11	18	203	103	180	1090	0.17	35	60	25	10	21	188	89	199	1060	0.19	34	64	24	11	24	177	87	203	998	0.2	0.6
2	54	CRT-D	Lateral veins	0	88	182	130	29	129	81	1	0	1	0	DCM	0	0	Ⅲ	32	74	16	7	13	78	31	113	845	0.13	35	78	18	7	15	102	32	179	813	0.22	30	82	15	9	22	84	4	156	578	0.27	0.5
1	68	CRT-D	Lateral veins	1	54	216	198	43	132	56	1	1	1	0	Alcoholic cardiomyopathy	0	0	Ⅲ	61	78	18	10	22	118	88	285	1110	0.25	46	72	31	13	24	106	77	267	890	0.3	49	74	44	10	26	98	67	279	845	0.33	0.6
2	54	CRT-P	Lateral veins	1	60	207	210	75	142	102	0	1	1	1	DCM	0	0	Ⅲ	34	70	34	8	26	126	97	337	897	0.49	32	67	23	10	32	88	55	517	1130	0.46	32	65	30	9	32	85	53	379	842	0.45	0.6
1	71	CRT-D	Lateral veins	1	76	153	176	47	152	66	0	1	1	1	DCM	0	0	Ⅲ	40	80	31	10	22	168	28	314	766	0.41	35	76	36	13	24.2	144	24	169	845	0.2	34	73	39	12	24	152	17	225	806	0.31	0.6
1	48	CRT-P	Lateral veins	1	74	179	149	32	128	78	1	1	1	0	DCM	0	0	Ⅱ	63	88	26	8							63	85	28	8																	0.6
1	81	CRT-D	Lateral veins	0	78	170	210	39	170	65	0	0	0	0	DCM	0	0	Ⅱ	30	60	29	8	16	185	62	178	857	0.21	28	58	32	8	19	172	58	201	839	0.24	28	48	31	8	18	189	49	251	811	0.31	0.6
1	71	CRT-D	Lateral veins	0	56	148	176	37	132	82	0	1	1	0	DCM	0	0	Ⅱ	37	62	23	11	18	203	103	180	1090	0.17	34	58	30	11	24	188	89	204	1021	0.2	34	56	32	11	24	192	92	246	983	0.25	0.6
1	68	CRT-P	Lateral veins	0	68	125	149	48	121	88	0	1	0	0	DCM	0	0	Ⅲ	32	74	16	7	13	78	31	113	845	0.13	30	58	28	8	18	75	29	121	806	0.15	29	56	28	8	19	74	19	194	810	0.24	0.6
1	57	CRT-D	Lateral veins	0	67	198	165	45	145	48	1	1	1	0	DCM	0	0	Ⅲ	61	78	18	10	22	118	88	285	1110	0.25	45	54	28	10	25	115	87	287	1025	0.28	45	52	29	10	25	111	78	283	1010	0.28	0.6
2	69	CRT-P	Lateral veins	1	89	240	168	29	150	64	1	1	1	0	DCM	0	0	Ⅲ	34	70	34	8	25	126	97	337	897	0.49	33	56	40	9	27	119	100	364	810	0.45	33	52	42	10	28	101	95	333	775	0.43	0.6
2	69	CRT-D	Lateral veins	1	70	123	183	43	169	82	1	1	1	0	DCM	0	0	Ⅲ	40	80	31	10	22	168	28	314	766	0.41	25	70	33	10	28	165	35	271	677	0.4	25	67	33	10	31	172	47	282	672	0.42	0.6
2	77	CRT-D	Lateral veins	0	120	171	172	75	152	91	1	1	1	0	DCM	0	0	Ⅱ	63	88	26	8	10	90	69	258	718	0.36	50	72	28	8	17	87	75	255	729	0.35	48	65	31	9	18	89	75	268	702	0.37	0.6
1	77	CRT-P	Lateral veins	1	67	180	166	47	128	64	0	0	0	0	DCM	0	0	Ⅲ	46	60	34	10	26	132	77	233	728	0.32	43	55	36	11	31	129	67	279	775	0.36	43	52	36	11	32	130	64	214	670	0.32	0.6
2	84	CRT-D	Lateral veins	0	78	182	165	32	152	82	1	0	1	0	DCM	0	1	Ⅱ	36	63	26	10	21	144	68	240	857	0.28	32	56	39	10	28	139	58	203	810	0.25	32	51	39	10	29	132	45	215	740	0.29	0.6
1	71	CRT-D	Lateral veins	1	91	144	147	38	139	87	1	1	1	0	Alcoholic cardiomyopathy	0	0	Ⅳ	38	60	35	10	12	153	89	205	618	0.33	32	53	37	10	17	148	77	192	601	0.32	32	50	37	11	19	142	68	173	561	0.31	0.6
1	57	CRT-D	Lateral veins	1	50	164	146	39	128	57	0	1	1	1	DCM	0	1	Ⅱ	48	58	37	12	17	163	47	314	821	0.38	43	51	38	13	24	152	35	349	851	0.41	43	48	37	13	21	150	23	361	840	0.43	0.6
1	66	CRT-D	Lateral veins	1	65	182	223	54	170	125	0	1	1	1	DCM	0	0	Ⅱ	39	71	38	8	16	151	31	211	882	0.24	37	60	41	8	18	142	31	191	765	0.25	37	58	41	8	17	141	25	227	810	0.28	0.6
2	64	CRT-D	Lateral veins	0	95	216	148	61	142	62	1	1	1	0	DCM	0	0	Ⅲ	35	70	31	8	15	148	69	127	789	0.16	35	54	33	8	17	139	67	142	677	0.21	35	52	35	8	19	121	71	181	672	0.27	0.6
1	72	CRT-D	Left bundle branch	1	65	156	165	38	136	87	1	1	1	0	DCM	0	0	Ⅲ	46	60	34	10	27	132	77	233	728	0.32	39	63	35	9	29	128	68	245	700	0.35	36	63	42	8	33	105	58	238	661	0.36	0.6
1	74	CRT-D	Left bundle branch	0	72	331	168	39	152	113	1	1	1	0	ischemic cardiomyopathy	0	1	Ⅱ	36	63	26	10	23	144	68	240	857	0.28	46	65	28	6	25	132	65	239	796	0.3	47	66	28	8	29	122	60	255	750	0.34	0.6
2	50	two-chamber	Left bundle branch	1	97	155	183	54	125	65	1	1	1	0	DCM	0	0	Ⅳ	38	60	35	10	17	153	89	205	618	0.33	34	57	35	11	21	143	77	286	841	0.34	34	55	36	11	28	125	67	300	850	0.35	0.5
1	80	two-chamber	Left bundle branch	1	61	196	172	61	38	82	1	1	1	0	ischemic cardiomyopathy	0	1	Ⅱ	48	58	37	12	20	163	47	314	821	0.38	47	55	38	12	17	188	71	277	629	0.44	45	53	39	11	23	160	60	311	691	0.45	0.6
1	54	CRT-D	Left bundle branch	1	68	168	166	47	141	88	1	1	1	0	DCM	0	0	Ⅱ	39	71	38	8	17.6	151	31	211	882	0.24	38	72	30	9	20	124	29	174	672	0.26	41	76	40	8	22	93	19	201	648	0.31	0.6
1	65	CRT-D	Left bundle branch	1	108	168	165	45	111	48	0	1	0	0	DCM	0	0	Ⅲ	35	70	31	8	18	148	69	127	789	0.16	30	44	52	9	17	144	57	155	827	0.18	32	51	55	10	15	123	51	83	683	0.12	0.6
2	56	CRT-D	Left bundle branch	1	57	180	147	51	114	64	0	1	1	1	DCM	0	0	Ⅲ	43	56	30	8	13.4	145	35	251	923	0.27	41	54	30	7	17.6	182	9	171	610	0.28	38	52	32	8	27	101	17	228	651	0.35	0.6
1	45	CRT-D	Left bundle branch	0	75	234	146	42	168	85	1	1	1	1	DCM	1	0	Ⅱ	53	90	20	9	18.8	114	56	152	800	0.19	55	86	23	9	21	110	39	179	778	0.23	52	82	25	9	22	91	44	207	714	0.29	0.6
1	69	two-chamber	Left bundle branch	0	69	134	223	70	143	91	1	1	1	0	Noncompaction of ventricular myocardium	0	0	Ⅱ	35	87	23	9	16	221	117	177	681	0.26	35	87	23	9	19	177	83	125	735	0.17	39	71	31	13	22	152	62	178	932	0.2	0.6
2	81	CRT-D	Left bundle branch	1	79	268	148	50	133	64	1	1	1	0	Hypertensive cardiomyopathy	1	0	Ⅲ	41	55	43	15	28	175	69	175	759	0.23	40	53	47	14	30	159	33	218	727	0.3	38	50	51	14	33	127	34	202	577	0.35	0.6
1	71	CRT-D	Left bundle branch	0	101	144	130	21	125	82	1	1	1	1	DCM	0	0	Ⅳ	48	77	21	8	16	135	14	129	416	0.31	44	74	23	8	19	101	29	177	610	0.29	42	72	25	7	20	117	10	153	414	0.37	0.6
2	68	CRT-D	Left bundle branch	0	86	169	168	42	120	87	1	1	1	0	DCM	0	0	Ⅰ	42	68	27	8							40	66	29	9							38	65	29	9							0.6
1	57	CRT-D	Left bundle branch	1	148		129	47	117	54	1	1	1	0	DCM	1	1	Ⅲ	55	69	23	7							52	65	27	8							50	60	33	9							0.6
2	69	CRT-D	Left bundle branch	0	85	156	195	59	174	125	0	1	0	0	DCM	0	0	Ⅲ	38	72	26	10	14	152	89	176	838	0.21	37	70	27	11	17	133	71	220	647	0.34	35	67	28	11	22	86	59	245	612	0.4	0.6
2	69	two-chamber	Left bundle branch	1	71	104	168	43	110	62	1	1	1	0	DCM	0	1	Ⅳ	46	62	35	10	34.4	161	51	383	941	0.41	46	60	45	9	37	173	44	413	909	0.45	46	58	55	7	38	206	32	526	1006	0.52	0.6
1	77	CRT-D	Left bundle branch	1	67	261	178	50	88	78	0	1	1	1	Hypertensive cardiomyopathy	0	0	Ⅳ	44	66	30	11	8.5	112	57	134	788	0.17	45	66	31	11	11.9	129	63	253	973	0.26	46	64	32	10	16	69	45	225	938	0.24	0.6
1	77	CRT-D	Left bundle branch	1	94	156	168	69	116	73	0	1	1	0	DCM	0	0	Ⅲ	37	57	28	9	11	131	77	243	987	0.25	35	55	30	9	13	123	65	255	966	0.26	34	54	35	10	14	102	57	271	890	0.3	0.6
1	84	CRT-D	Left bundle branch	1	76	191	154	56	149	64	0	1	1	1	ischemic cardiomyopathy	0	1	Ⅲ	40	63	32	10	10	143	71	233	867	0.27	38	60	35	10	11	120	57	228	882	0.25	37	62	33	10	13	101	52	234	870	0.27	0.6
1	71	CRT-D	Left bundle branch	1	91	157	152	48	134	59	0	1	0	1	ischemic cardiomyopathy	0	1	Ⅳ	28	64	28	7							29	60	35	9							30	59	39	10							0.6
2	57	two-chamber	Left bundle branch	1	80	166	180	68	122	87	1	1	1	0	DCM	0	0	Ⅲ	37	60	51	11	24	187	5	217	909	0.24	36	67	45	9	29	133	5	217	909	0.24	34	64	43	10	29	104	28	503	877	0.57	0.6
2	66	CRT-D	Left bundle branch	1	75	172	168	53	134	59	0	1	1	1	DCM	0	0	Ⅲ	42	60	36	11							35	55	38	10							28	41	45	10							0.6
1	64	CRT-D	Left bundle branch	0	95	153	162	48	98	68	0	1	1	1	DCM	0	0	Ⅳ	37	60	18	5							35	57	23	5							33	55	25	5							0.6
2	54	CRT-D	Left bundle branch	1	98	190	158	60	104	69	0	1	1	1	DCM	0	0	Ⅲ	46	72	37	9	11.5	129	92	291	612	0.21	30	60	55	10	14	107	103	194	776	0.25	28	55	78	12	18	112	47	217	678	0.32	0.5
1	52	CRT-D	Left bundle branch	0	83	158	200	55	126	77	0	1	1	1	Alcoholic cardiomyopathy	0	0	Ⅲ	42	83	35	10	19	144	77	323	780	0.41	42	78	31	10	24	130	25	303	771	0.39	41	74	31	10	27	124	19	374	845	0.44	0.5
1	66	CRT-D	Left bundle branch	0	99	155	204	62	106	81	0	1	1	1	DCM	0	0	Ⅱ	43	84	32	8							36	78	37	9							35	75	33	9							0.5
1	62	CRT-D	Left bundle branch	0	86	192	174	55	128	93	0	1	1	1	DCM	0	0	Ⅱ	40	64	35	9	7	90	69	258	718	0.36	35	59	20	11	14	85	116	279	874	0.31					22	72	27	276	690	0.4	0.5
1	55	two-chamber	Left bundle branch	1	50	154	170	59	142	76	0	1	1	1	DCM	0	0	Ⅱ	35	64	38	10	17	131	3	235	1066	0.22	31	60	41	10	21	104	17	331	973	0.34					27	122	15	272	697	0.39	0.5
2	55	two-chamber	Left bundle branch	1	65	239	126	46	106	70	0	1	1	0	DCM	0	0	Ⅲ	35	63	10	9	14.9	165	71	171	630	0.27	21	55	44	10	19	121	26	225	937	0.24	24	50	46	10	26.5	137	55	216	720	0.3
2	54	CRT-P	Left bundle branch	1	68	207	130	47	118	78	1	1	1	0	DCM	0	0	Ⅲ	43	56	30	8	17	145	35	251	923	0.27	42	52	36	8	19	144	29	272	877	0.31	41	52	36	8	21	140	14	281	828	0.34	0.6
2	52	CRT-D	Left bundle branch	1	77	153	168	45	119	73	1	1	1	0	ischemic cardiomyopathy	1	0	Ⅱ	53	90	20	9	21	114	56	152	800	0.19	45	77	31	10	22	110	54	189	789	0.24	45	67	31	10	25	119	41	213	789	0.27	0.5
1	66	CRT-D	Left bundle branch	0	103	179	129	51	141	64	1	1	1	0	DCM	0	0	Ⅱ	35	87	23	9	18	221	117	177	681	0.26	33	75	24	9	21	217	110	177	654	0.27	33	60	27	10	19	211	87	184	658	0.28	0.5
1	62	CRT-D	Left bundle branch	0	100	156	195	42	145	67	1	1	1	0	ischemic cardiomyopathy	1	0	Ⅲ	41	55	43	15	16	175	69	175	759	0.23	38	54	43	14	16	172	56	181	723	0.25	32	53	43	14	17	171	45	217	679	0.32	0.5
2	55	CRT-D	Left bundle branch	1	55	331	168	70	124	87	1	1	1	0	DCM	0	0	Ⅳ	48	77	21	8	27	135	14	129	416	0.31	44	64	27	8	28	128	25	155	457	0.34	44	61	27	8	27	118	32	210	501	0.42	0.5
2	78	CRT-D	Left bundle branch	0	54	155	178	50	142	59	0	1	0	0	DCM	0	0	Ⅰ	42	68	27	8	24	92	97	392	1176	0.33	28	62	31	8	25	90	97	333	1008	0.33	28	57	31	8	26	87	78	282	974	0.29	0.5
2	65	CRT-D	Left bundle branch	0	68	196	168	21	129	68	0	1	1	1	DCM	1	1	Ⅲ	55	69	23	7							34	64	29	7							34	56	31	9							0.6
1	56	CRT-D	Left bundle branch	0	84	168	154	42	132	69	1	1	1	1	DCM	0	0	Ⅲ	38	72	26	10	17	152	89	176	838	0.21	30	62	31	10	19	144	72	190	823	0.23	28	54	33	10	21	138	65	216	771	0.28	0.6
2	74	CRT-D	Left bundle branch	1	62	168	152	47	120	77	1	1	1	0	Noncompaction of ventricular myocardium	0	1	Ⅳ	46	62	35	10	27	161	51	383	941	0.41	45	58	41	12	28	158	47	324	925	0.35	45	53	42	12	29	132	24	315	874	0.36	0.6
1	76	CRT-D	Left bundle branch	0	76	180	180	57	128	76	1	1	1	0	Hypertensive cardiomyopathy	0	0	Ⅳ	44	66	30	11	23	112	57	134	788	0.17	33	61	34	11	28	110	53	159	756	0.21	33	57	34	11	27	119	45	195	723	0.27	0.6
1	61	CRT-D	Left bundle branch	0	63	234	168	48	132	87	1	1	1	1	DCM	0	0	Ⅳ	37	60	18	5							25	58	22	5							25	53	22	7							0.6
1	63	CRT-D	Left bundle branch	1	58	134	157	38	120	67	1	1	1	0	DCM	0	0	Ⅲ	46	72	37	9	14	129	92	291	612	0.21	50	58	40	9	19	117	85	149	620	0.24	49	51	38	9	21	116	67	162	601	0.27	0.6
2	59	CRT-D	Left bundle branch	1	100	157	168	67	125	78	1	1	1	0	DCM	0	0	Ⅲ	42	83	35	10	26	144	77	323	780	0.41	43	69	38	11	27	139	70	335	780	0.43	43	57	35	11	28	136	51	309	753	0.41	0.6
2	79	CRT-D	Left bundle branch	1	84	143	172	54	130	82	0	1	1	1	DCM	0	0	Ⅱ	43	84	32	8	17	128	19	124	653	0.19	32	68	35	8	19	117	31	118	653	0.18	32	60	33	9	21	115	24	161	621	0.26	0.6
[truncated: 3 more columns]
